# Supplementary material for: Syntactic complexity recognition and analysis in Chinese-English machine translation: A comparative study based on the BLSTM-CRF model
Source: PLoS One. 2025 Jun 12;20(6):e0325721. doi: 10.1371/journal.pone.0325721 (PMC12161555; doi:10.1371/journal.pone.0325721)
Supplement: S1 File — (ZIP) [file pone.0325721.s001.zip]

Archive with 22 entries (21 files):
- ╩2╛▌░n/
- ╩2╛▌░n/Code Description.docx
- ╩2╛▌░n/Code.txt
- ╩2╛▌░n/data.xlsx
- ╩2╛▌░n/Dataset Description.docx
- ╩2╛▌░n/Figure1.jpg
- ╩2╛▌░n/Figure2a.jpg
- ╩2╛▌░n/Figure2b.jpg
- ╩2╛▌░n/Figure2c.jpg
- ╩2╛▌░n/Figure2d.jpg
- ╩2╛▌░n/Figure3a.jpg
- ╩2╛▌░n/Figure3b.jpg
- ╩2╛▌░n/Figure3c.jpg
- ╩2╛▌░n/Figure3d.jpg
- ╩2╛▌░n/Figure4a.jpg
- ╩2╛▌░n/Figure4b.jpg
- ╩2╛▌░n/Figure4c.jpg
- ╩2╛▌░n/Figure4d.jpg
- ╩2╛▌░n/Figure5a.jpg
- ╩2╛▌░n/Figure5b.jpg
- ╩2╛▌░n/Figure5c.jpg
- ╩2╛▌░n/Figure5d.jpg
