# Supplementary material for: Syntactic complexity recognition and analysis in Chinese-English machine translation: A comparative study based on the BLSTM-CRF model
Source: PLoS One. 2025 Jun 12;20(6):e0325721. doi: 10.1371/journal.pone.0325721 (PMC12161555; doi:10.1371/journal.pone.0325721)
Supplement: S1 File — (ZIP) [file pone.0325721.s001.zip › ╩2╛▌░n/Code.txt]

import torch
import torch.nn as nn
import torch.optim as optim
from torch.utils.data import Dataset, DataLoader
import numpy as np
from sklearn.metrics import accuracy_score, precision_score
import spacy
from tqdm import tqdm

# Define the Device
device = torch.device("cuda" if torch.cuda.is_available() else "cpu")

# Load pre-trained SpaCy for syntactic features
nlp = spacy.load("en_core_web_sm")

# Helper Functions
def preprocess_text(text):
    """Preprocess the text by tokenizing and extracting syntactic features."""
    doc = nlp(text)
    tokens, pos_tags, deps = [], [], []
    for token in doc:
        tokens.append(token.text)
        pos_tags.append(token.pos_)
        deps.append(token.dep_)
    return tokens, pos_tags, deps

def encode_features(features, vocab):
    """Convert features to numeric encoding."""
    return [vocab.get(feature, vocab["UNK"]) for feature in features]

# Dataset Preparation
class TranslationDataset(Dataset):
    def __init__(self, texts, labels, pos_vocab, dep_vocab):
        self.texts = texts
        self.labels = labels
        self.pos_vocab = pos_vocab
        self.dep_vocab = dep_vocab

    def __len__(self):
        return len(self.texts)

    def __getitem__(self, idx):
        tokens, pos_tags, deps = preprocess_text(self.texts[idx])
        pos_encoded = encode_features(pos_tags, self.pos_vocab)
        dep_encoded = encode_features(deps, self.dep_vocab)
        label = self.labels[idx]
        return tokens, pos_encoded, dep_encoded, label

# Model Definition
class BLSTMCRF(nn.Module):
    def __init__(self, vocab_size, pos_size, dep_size, embedding_dim, hidden_dim, tagset_size):
        super(BLSTMCRF, self).__init__()
        self.embedding = nn.Embedding(vocab_size, embedding_dim)
        self.pos_embedding = nn.Embedding(pos_size, embedding_dim)
        self.dep_embedding = nn.Embedding(dep_size, embedding_dim)

        self.lstm = nn.LSTM(embedding_dim * 3, hidden_dim, num_layers=2, bidirectional=True, batch_first=True)
        self.hidden2tag = nn.Linear(hidden_dim * 2, tagset_size)

        self.transitions = nn.Parameter(torch.randn(tagset_size, tagset_size))
        self.start_transitions = nn.Parameter(torch.randn(tagset_size))
        self.end_transitions = nn.Parameter(torch.randn(tagset_size))

    def forward(self, tokens, pos_tags, deps):
        embedded_tokens = self.embedding(tokens)
        embedded_pos = self.pos_embedding(pos_tags)
        embedded_deps = self.dep_embedding(deps)

        lstm_input = torch.cat((embedded_tokens, embedded_pos, embedded_deps), dim=2)
        lstm_out, _ = self.lstm(lstm_input)

        emissions = self.hidden2tag(lstm_out)
        return emissions

    def crf_loss(self, emissions, tags, mask):
        """Calculate the CRF loss using negative log likelihood."""
        seq_score = self.compute_seq_score(emissions, tags, mask)
        partition = self.compute_log_partition(emissions, mask)
        return partition - seq_score

    def compute_seq_score(self, emissions, tags, mask):
        """Compute the score for the given tag sequence."""
        score = self.start_transitions[tags[:, 0]]
        score += emissions[:, 0, tags[:, 0]]
        for i in range(1, emissions.size(1)):
            score += self.transitions[tags[:, i - 1], tags[:, i]] * mask[:, i]
            score += emissions[:, i, tags[:, i]] * mask[:, i]
        score += self.end_transitions[tags[:, -1]] * mask[:, -1]
        return score.sum()

    def compute_log_partition(self, emissions, mask):
        """Compute the log partition function."""
        seq_length = emissions.size(1)
        log_alpha = emissions[:, 0]
        for i in range(1, seq_length):
            log_alpha = torch.logsumexp(log_alpha.unsqueeze(2) + self.transitions + emissions[:, i].unsqueeze(1), dim=1)
            log_alpha *= mask[:, i].unsqueeze(1)
        return torch.logsumexp(log_alpha + self.end_transitions, dim=1).sum()

# Training Function
def train_model(model, train_loader, optimizer, criterion, num_epochs=10):
    model.train()
    for epoch in range(num_epochs):
        total_loss = 0
        for tokens, pos_tags, deps, labels in tqdm(train_loader, desc=f"Epoch {epoch + 1}/{num_epochs}"):
            tokens, pos_tags, deps, labels = tokens.to(device), pos_tags.to(device), deps.to(device), labels.to(device)
            mask = (tokens != 0).float()

            emissions = model(tokens, pos_tags, deps)
            loss = criterion(emissions, labels, mask)

            optimizer.zero_grad()
            loss.backward()
            optimizer.step()

            total_loss += loss.item()
        print(f"Epoch {epoch + 1}, Loss: {total_loss / len(train_loader):.4f}")

# Evaluation Function
def evaluate_model(model, data_loader):
    model.eval()
    predictions, true_labels = [], []
    with torch.no_grad():
        for tokens, pos_tags, deps, labels in data_loader:
            tokens, pos_tags, deps, labels = tokens.to(device), pos_tags.to(device), deps.to(device), labels.to(device)
            emissions = model(tokens, pos_tags, deps)
            pred_tags = torch.argmax(emissions, dim=2)
            predictions.extend(pred_tags.cpu().numpy())
            true_labels.extend(labels.cpu().numpy())

    acc = accuracy_score(true_labels, predictions)
    precision = precision_score(true_labels, predictions, average='macro')
    print(f"Accuracy: {acc:.4f}, Precision: {precision:.4f}")

# Example Usage
if __name__ == "__main__":
    # Mock Data
    sample_texts = ["This is a test sentence.", "Another example for syntax analysis."]
    sample_labels = [[1, 2, 3, 4, 5], [1, 3, 2, 4, 5]]
    pos_vocab = {"UNK": 0, "NOUN": 1, "VERB": 2}
    dep_vocab = {"UNK": 0, "nsubj": 1, "obj": 2}

    dataset = TranslationDataset(sample_texts, sample_labels, pos_vocab, dep_vocab)
    data_loader = DataLoader(dataset, batch_size=2, shuffle=True)

    # Model Initialization
    vocab_size = 10000
    model = BLSTMCRF(vocab_size, len(pos_vocab), len(dep_vocab), embedding_dim=128, hidden_dim=256, tagset_size=10)
    model.to(device)

    # Optimizer and Criterion
    optimizer = optim.Adam(model.parameters(), lr=0.001)
    criterion = model.crf_loss

    # Train and Evaluate
    train_model(model, data_loader, optimizer, criterion, num_epochs=5)
    evaluate_model(model, data_loader)
