# Supplementary material for: Syntactic complexity recognition and analysis in Chinese-English machine translation: A comparative study based on the BLSTM-CRF model
Source: PLoS One. 2025 Jun 12;20(6):e0325721. doi: 10.1371/journal.pone.0325721 (PMC12161555; doi:10.1371/journal.pone.0325721)
Supplement: S1 File — (ZIP) [file pone.0325721.s001.zip › ╩2╛▌░n/data.xlsx]

## Sheet: Figure2a
	Accuracy
Data	Syntax-Transformer	Syntax-GNN	HAN-Syntax	Syntax-BERT	Dual-Syntax-Encoder	The proposed algorithm
General Sentences	0.871	0.908	0.93	0.91	0.719	0.845
Complex Sentences	0.726	0.725	0.998	0.718	0.82	0.989
Cross-Lingual Sentences	0.911	0.986	0.981	0.732	0.88	0.893

## Sheet: Figure2b
	Precision
Data	Syntax-Transformer	Syntax-GNN	HAN-Syntax	Syntax-BERT	Dual-Syntax-Encoder	The proposed algorithm
General Sentences	0.707	0.924	0.831	0.977	0.8	0.875
Complex Sentences	0.746	0.807	0.897	0.829	0.796	0.852
Cross-Lingual Sentences	0.98	0.955	0.759	0.782	0.71	0.827

## Sheet: Figure2c
	Parse Tree Depth Error
	Syntax-Transformer	Syntax-GNN	HAN-Syntax	Syntax-BERT	Dual-Syntax-Encoder	The proposed algorithm
General Sentences	0.955	0.926	0.869	0.94	0.97	0.781
Complex Sentences	0.859	0.845	0.837	0.853	0.941	0.973
Cross-Lingual Sentences	0.847	0.991	0.946	0.82	0.855	0.962

## Sheet: Figure2d
	Dependency Coverage (DC)
Data	Syntax-Transformer	Syntax-GNN	HAN-Syntax	Syntax-BERT	Dual-Syntax-Encoder	The proposed algorithm
General Sentences	0.742	0.706	0.917	0.986	0.869	0.771
Complex Sentences	0.959	0.722	0.992	0.795	0.717	0.707
Cross-Lingual Sentences	0.888	0.949	0.711	0.802	0.983	0.83

## Sheet: Figure3a
	Syntactic Integrity Rate
Data	Syntax-Transformer	Syntax-GNN	HAN-Syntax	Syntax-BERT	Dual-Syntax-Encoder	The proposed algorithm
General Sentences	0.918	0.748	0.731	0.777	0.857	0.974
Complex Sentences	0.824	0.778	0.777	0.913	0.809	0.781
Cross-Lingual Sentences	0.971	0.777	0.992	0.974	0.973	0.801

## Sheet: Figure3b
	Average Path Length Deviation
Data	Syntax-Transformer	Syntax-GNN	HAN-Syntax	Syntax-BERT	Dual-Syntax-Encoder	The proposed algorithm
General Sentences	0.993	0.934	0.848	0.813	0.812	0.748
Complex Sentences	0.894	0.933	0.765	0.713	0.734	0.899
Cross-Lingual Sentences	0.974	0.914	0.747	0.929	0.792	0.933

## Sheet: Figure3c
	BLEU Score
Data	Syntax-Transformer	Syntax-GNN	HAN-Syntax	Syntax-BERT	Dual-Syntax-Encoder	The proposed algorithm
General Sentences	0.976	0.846	0.784	0.716	0.807	0.798
Complex Sentences	0.876	0.751	0.976	0.84	0.94	0.702
Cross-Lingual Sentences	0.805	0.83	0.912	0.945	0.71	0.984

## Sheet: Figure3d
	Time Efficiency (s)
Data	Syntax-Transformer	Syntax-GNN	HAN-Syntax	Syntax-BERT	Dual-Syntax-Encoder	The proposed algorithm
General Sentences	0.732	0.968	0.897	0.956	0.888	0.955
Complex Sentences	0.815	0.954	0.928	0.798	0.807	0.91
Cross-Lingual Sentences	0.882	0.79	0.927	0.725	0.831	0.792

## Sheet: Figure4a
Data	Syntax-Transformer	Syntax-GNN	HAN-Syntax	Syntax-BERT	Dual-Syntax-Encoder	The proposed algorithm
Simple Sentences	0.968	0.846	0.977	0.927	0.938	0.735
Complex Sentences	0.703	0.936	0.891	0.737	0.787	0.901
Cross-Lingual Sentences	0.762	0.826	0.798	0.857	0.718	0.951

## Sheet: Figure4b
Data	Syntax-Transformer	Syntax-GNN	HAN-Syntax	Syntax-BERT	Dual-Syntax-Encoder	The proposed algorithm
Simple Sentences	0.882	0.847	0.802	0.889	0.943	0.931
Complex Sentences	0.936	0.818	0.941	0.812	0.858	0.834
Cross-Lingual Sentences	0.819	0.872	0.944	0.855	0.809	0.813

[truncated: 6 more sheets: Figure4c, Figure4d, Figure5a, Figure5b, Figure5c, Figure5d]
